# Supplementary material for: Upregulated Collagen COL10A1 Remodels the Extracellular Matrix and Promotes Malignant Progression in Lung Adenocarcinoma
Source: Front Oncol. 2020 Nov 26;10:573534. doi: 10.3389/fonc.2020.573534 (PMC7726267; doi:10.3389/fonc.2020.573534)
Supplement: Supplementary Table 2 — 210 mRNA were identified as differentially expressed genes form the TCGA lung adenocarcinoma database (logFC >4 or logFC <−4, P <0.05). [file Table_2.xlsx]

## Sheet: TCGA
	logFC	AveExpr	t	P.Value	adj.P.Val	B
CST1	6.22876	0.98994	11.7262	1.1e-28	2.38e-27	54.3009
FAM83A	6.1162	5.34925	11.3182	5.22e-27	1.01e-25	50.4607
PITX2	5.7171	-0.335231	14.8813	9.43e-43	4.43e-41	86.3304
FAM83A-AS1	5.52689	0.220978	17.969	6.87e-58	6.38e-56	120.917
PRAME	5.28652	0.423716	8.35962	4.55e-16	3.97e-15	25.6699
MMP13	5.26784	1.80365	9.08455	1.57e-18	1.66e-17	31.2835
AFAP1-AS1	5.26015	4.08421	7.79503	2.93e-14	2.17e-13	21.5444
CYP24A1	5.16486	3.57403	7.96038	8.86e-15	6.88e-14	22.7399
COL11A1	5.08079	3.50645	8.23676	1.15e-15	9.67e-15	24.7445
MMP11	4.82635	4.66247	10.2925	5.85e-23	8.58e-22	41.2275
RP3-340N1.2	4.73193	1.21664	9.25389	3.96e-19	4.43e-18	32.6377
SYT12	4.67668	2.66069	9.19245	6.54e-19	7.17e-18	32.1084
TRPM8	4.66037	-0.168862	10.6796	1.86e-24	3.02e-23	44.7008
ABCA12	4.65508	1.99464	10.7037	1.49e-24	2.45e-23	44.9272
SPP1	4.64633	7.5563	9.87799	2.14e-21	2.8e-20	37.4568
SPINK1	4.62971	3.82388	6.24865	7.94e-10	3.81e-09	11.5521
HTR3A	4.62684	0.445588	9.95627	1.09e-21	1.46e-20	38.4393
COL10A1	4.62461	4.59234	11.9015	2.03e-29	4.65e-28	55.9339
FEZF1-AS1	4.59868	0.632494	9.77574	5.12e-21	6.53e-20	36.9214
RP11-353N14.2	4.56503	-0.564639	19.5311	7.1e-66	9.67e-64	139.129
TMPRSS11E	4.56463	0.658826	8.01402	5.98e-15	4.71e-14	23.1938
KISS1R	4.53997	-1.2712	17.442	3.09e-55	2.48e-53	114.888
CTD-3010D24.3	4.53222	-0.948697	15.7133	1.01e-46	5.61e-45	95.4277
ATP10B	4.52111	1.95229	10.8446	4.16e-25	7.07e-24	46.187
CTD-2527I21.15	4.51775	-1.53919	19.9487	4.91e-68	7.52e-66	144.181
B3GNT6	4.51361	1.09256	7.54696	1.7e-13	1.17e-12	19.9103
DMBX1	4.50837	-1.62678	17.2633	2.42e-54	1.86e-52	112.838
CRABP2	4.50791	5.59456	8.48593	1.74e-16	1.57e-15	26.4501
FOXD3-AS1	4.50173	-2.01675	18.0136	4.09e-58	3.86e-56	121.469
ONECUT1	4.48775	-2.09378	19.9941	2.86e-68	4.41e-66	144.728
TMPRSS4	4.48597	5.49783	9.9306	1.36e-21	1.81e-20	38.0551
BARX1	4.46194	-0.613987	8.07489	3.82e-15	3.07e-14	23.5544
MNX1-AS1	4.45753	-0.764377	15.2553	1.59e-44	8.1e-43	90.4082
PPP1R14D	4.45207	1.29363	8.63698	5.42e-17	5.12e-16	27.7997
CA9	4.44942	1.4523	8.14358	2.3e-15	1.88e-14	24.1165
PTPRH	4.44496	2.34595	10.1193	2.66e-22	3.72e-21	39.8024
ZFPM2-AS1	4.43915	0.164551	10.4097	2.08e-23	3.17e-22	42.3413
MMP1	4.43435	4.1514	8.05479	4.43e-15	3.53e-14	23.3585
TUBB3	4.42963	1.83103	13.1414	8.92e-35	2.82e-33	68.1797
RP11-169F17.1	4.41203	-1.03133	8.72156	2.8e-17	2.71e-16	28.3209
ZYG11A	4.37475	0.110386	11.4982	9.59e-28	1.97e-26	52.1891
RP11-81H3.2	4.3562	-2.28734	17.3973	5.17e-55	4.11e-53	114.364
TERT	4.31732	-1.86447	21.0038	1.58e-73	2.83e-71	156.763
GREM1	4.24883	4.26312	9.04045	2.24e-18	2.35e-17	30.8145
C11orf86	4.20984	-2.13175	14.4943	6.16e-41	2.67e-39	82.1543
PITX1	4.19612	1.98974	8.48694	1.72e-16	1.56e-15	26.6375
KRT16	4.1873	0.551431	7.79578	2.92e-14	2.16e-13	21.642
CLDN10-AS1	4.15852	-1.9218	12.9554	5.93e-34	1.8e-32	66.209
PAEP	4.15786	1.07628	5.47658	6.43e-08	2.49e-07	7.40573
B3GNT3	4.15337	4.43289	11.8758	2.6e-29	5.91e-28	55.679
DLL3	4.08794	-1.59683	11.9476	1.3e-29	3.01e-28	56.3497
MYEOV	4.07083	1.53291	7.74691	4.14e-14	3.02e-13	21.2719
SLC24A2	4.06833	-1.43732	16.3025	1.37e-49	8.59e-48	101.974
FEZF1	4.06012	-0.600708	9.95841	1.07e-21	1.44e-20	38.4375
RP11-35J10.6	-4.0058	-5.10799	-18.9089	1.13e-62	1.34e-60	131.777
BTNL9	-4.01088	2.11286	-25.9004	2.56e-99	1.27e-96	215.943
C2orf40	-4.01111	-0.247753	-16.9158	1.3e-52	9.15e-51	108.868
AC093787.1	-4.01835	-5.46613	-18.0097	4.28e-58	4.02e-56	121.325
LINC00968	-4.01889	-0.904016	-24.8669	7.21e-94	2.85e-91	203.318
ADRB1	-4.02903	1.06817	-20.5563	3.41e-71	5.84e-69	151.418
CAV1	-4.03777	6.75153	-32.2625	2.7e-132	1.11e-128	291.615
LHFPL3-AS2	-4.04056	0.969247	-15.6486	2.06e-46	1.13e-44	94.6129
XXbac-BPG27H4.8	-4.04083	-5.08167	-17.309	1.43e-54	1.11e-52	113.299
RXFP2	-4.04117	-4.45904	-15.3518	5.49e-45	2.87e-43	91.4518
C1orf87	-4.05825	-1.57176	-13.2909	1.93e-35	6.3e-34	69.6405
LINC00163	-4.06124	-3.85682	-19.9438	5.21e-68	7.94e-66	143.993
RSPO2	-4.07905	-0.738254	-17.6907	1.74e-56	1.5e-54	117.743
STXBP6	-4.08067	1.83052	-27.0811	1.59e-105	1.11e-102	230.186
MAPK4	-4.10258	-0.0382963	-16.0646	1.99e-48	1.19e-46	99.2747
IHH	-4.10448	-1.57818	-16.2236	3.34e-49	2.07e-47	101.089
CH17-360D5.2	-4.11035	-0.461474	-17.371	7.01e-55	5.52e-53	114.063
C20orf85	-4.11063	0.100939	-11.357	3.63e-27	7.14e-26	50.6504
ANXA8L1	-4.11874	-0.566984	-18.8326	2.77e-62	3.2e-60	131.017
CSF3	-4.12359	-0.354123	-14.904	7.37e-43	3.48e-41	86.5426
PLA2G1B	-4.13515	0.312355	-16.6424	2.93e-51	1.97e-49	105.746
CTB-43E15.1	-4.13932	-3.88613	-19.0131	3.29e-63	3.97e-61	133.041
INMT	-4.14676	4.25929	-26.4368	3.86e-102	2.3e-99	222.383
FGF10	-4.14969	-2.35603	-19.6429	1.88e-66	2.67e-64	140.519
GPA33	-4.1557	-0.0167358	-21.2	1.48e-74	2.86e-72	159.129
PI16	-4.1642	-1.02378	-18.7574	6.71e-62	7.53e-60	130.136
SFRP5	-4.16791	-1.32565	-15.9412	7.93e-48	4.64e-46	97.9373
SFTPA2	-4.16824	9.82621	-13.8585	5.28e-38	1.97e-36	74.4776
CLEC4M	-4.17036	-3.9557	-17.6069	4.6e-56	3.84e-54	116.732
RETN	-4.17748	-0.24098	-18.6752	1.77e-61	1.93e-59	129.171
RP11-384F7.2	-4.19347	-4.36989	-17.6729	2.14e-56	1.83e-54	117.48
RP1-78O14.1	-4.21235	-0.385208	-23.7673	4.59e-88	1.51e-85	190.074
LINC01082	-4.22738	-4.49798	-20.0516	1.44e-68	2.27e-66	145.25
RBP2	-4.22869	-2.44432	-21.1202	3.88e-74	7.24e-72	158.084
RP11-35J10.7	-4.23042	-4.84617	-19.5975	3.23e-66	4.5e-64	139.875
RP11-312J18.6	-4.2316	-4.57865	-17.5244	1.19e-55	9.77e-54	115.776
RP11-635O16.2	-4.23618	-2.19418	-15.5311	7.59e-46	4.08e-44	93.4202
CYP4B1	-4.24145	5.20053	-17.7453	9.25e-57	8.09e-55	118.02
AC079630.2	-4.24791	-2.23942	-15.0607	1.34e-43	6.57e-42	88.2887
TNR	-4.25327	-1.63159	-21.0121	1.43e-73	2.57e-71	156.837
RSPO1	-4.25459	-1.20285	-23.8596	1.5e-88	4.99e-86	191.139
SFTPA1	-4.26714	9.35848	-14.056	6.58e-39	2.56e-37	76.5858
ACADL	-4.26917	0.916838	-21.155	2.55e-74	4.8e-72	158.587
LANCL1-AS1	-4.27485	-1.28782	-29.0394	9.5e-116	1.39e-112	253.356
CACNA1S	-4.28048	-4.01803	-18.8534	2.17e-62	2.53e-60	131.172
GDF10	-4.29138	0.831504	-23.4588	1.95e-86	5.98e-84	186.377
RP5-839B4.8	-4.29619	-1.53832	-17.6173	4.07e-56	3.42e-54	116.901
SCUBE1	-4.29929	1.41249	-29.8462	6.3e-120	1.12e-116	263.22
AGBL1	-4.30174	-3.09951	-17.924	1.16e-57	1.06e-55	120.41
OVCH2	-4.32143	-2.96546	-19.7383	6.04e-67	8.81e-65	141.624
RP1-301L19.1	-4.32623	-4.97362	-18.0996	1.5e-58	1.45e-56	122.388
RP11-77A13.1	-4.3334	-3.09465	-14.1981	1.46e-39	5.88e-38	79.079
RP1-251M9.3	-4.33776	-4.99277	-17.9416	9.46e-58	8.7e-56	120.562
NOS1	-4.34488	-0.776465	-18.383	5.46e-60	5.61e-58	125.763
OTC	-4.35753	-4.27654	-19.1068	1.09e-63	1.33e-61	134.135
LINC01314	-4.36714	-0.661619	-24.0247	2.01e-89	6.88e-87	193.177
TNNC1	-4.37609	2.19374	-25.5876	1.14e-97	5.44e-95	212.159
FOLR3	-4.37674	-2.38288	-18.2627	2.23e-59	2.23e-57	124.35
C2orf71	-4.39351	-3.17695	-17.9079	1.4e-57	1.28e-55	120.223
ITLN1	-4.39467	-1.33864	-16.7258	1.13e-51	7.78e-50	106.73
CLEC3B	-4.40228	2.72815	-28.9979	1.56e-115	2.21e-112	253.18
RP11-2N1.2	-4.4239	-3.87828	-18.1137	1.27e-58	1.24e-56	122.581
RP11-494M8.4	-4.43672	-3.89336	-20.4148	1.86e-70	3.15e-68	149.596
SH3GL2	-4.44099	-2.36012	-18.0919	1.64e-58	1.58e-56	122.371
MGC27382	-4.44109	-2.48901	-19.0232	2.92e-63	3.53e-61	133.227
NCKAP5	-4.45897	1.84061	-28.2337	1.48e-111	1.52e-108	244.032
RP11-238K6.1	-4.45998	-1.97824	-16.4817	1.81e-50	1.18e-48	103.982
WNT7A	-4.47498	-0.325994	-16.9461	9.2e-53	6.53e-51	109.202
MYO16-AS1	-4.47653	-3.03295	-16.7433	9.3e-52	6.43e-50	106.926
RTKN2	-4.4914	3.90534	-36.8782	3.48e-155	4.76e-151	344.295
CLIC5	-4.49777	4.56	-29.0647	7.02e-116	1.07e-112	253.946
EDN3	-4.50429	-4.04377	-17.0523	2.73e-53	2.01e-51	110.41
ADAMTS8	-4.51027	1.58028	-25.7657	1.31e-98	6.41e-96	214.313
SLC27A6	-4.52624	-3.1434	-18.5122	1.2e-60	1.27e-58	127.233
PCDH15	-4.53006	-2.06233	-18.861	1.98e-62	2.33e-60	131.339
GPIHBP1	-4.53564	1.32859	-27.885	9.83e-110	9.6e-107	239.84
FENDRR	-4.5447	1.53329	-27.4817	1.27e-107	9.8e-105	235.004
SGCG	-4.54681	-1.81382	-27.5674	4.5e-108	3.69e-105	235.756
CHRNA2	-4.56703	-4.40565	-20.9639	2.55e-73	4.51e-71	156.118
GS1-600G8.5	-4.56712	-1.89344	-20.8803	6.97e-73	1.22e-70	155.261
RP11-354P11.2	-4.57803	-4.70197	-21.3439	2.62e-75	5.19e-73	160.638
CTD-2022H16.2	-4.58043	-4.7653	-19.6577	1.58e-66	2.25e-64	140.607
AQP4	-4.59918	5.12577	-17.4676	2.3e-55	1.86e-53	114.799
LINC01552	-4.60347	-4.44637	-19.6347	2.07e-66	2.92e-64	140.347
TRHDE	-4.61608	-1.16492	-20.0837	9.79e-69	1.55e-66	145.789
SEC14L3	-4.62267	-2.73042	-18.2017	4.55e-59	4.5e-57	123.639
HBA1	-4.64427	-3.40921	-21.8197	8.36e-78	1.81e-75	166.419
RP11-805I24.3	-4.66818	-3.84093	-23.2534	2.37e-85	6.98e-83	183.621
PEBP4	-4.69702	2.77146	-19.2422	2.19e-64	2.82e-62	135.704
OVCH1	-4.7019	-2.54634	-22.9898	5.81e-84	1.56e-81	180.564
GPD1	-4.72337	1.62417	-28.9724	2.12e-115	2.9e-112	252.858
KRT4	-4.75373	0.856074	-18.5859	5.05e-61	5.41e-59	128.085
ANGPT4	-4.76315	-1.76009	-27.6211	2.36e-108	1.98e-105	236.429
HHIP	-4.76835	2.41971	-19.7809	3.63e-67	5.32e-65	142.104
ECEL1P2	-4.76959	-1.07839	-21.1096	4.41e-74	8.19e-72	158.036
ADH1B	-4.77462	4.32406	-19.8609	1.4e-67	2.1e-65	142.922
C8B	-4.77541	-0.955183	-17.3113	1.39e-54	1.08e-52	113.38
ADAMTS7P3	-4.79998	-0.983625	-25.6382	6.17e-98	2.98e-95	212.675
ADRA1A	-4.80135	-2.96092	-22.1523	1.49e-79	3.57e-77	170.457
HBA2	-4.81826	2.01986	-24.6217	1.42e-92	5.39e-90	200.458
AC128709.2	-4.823	-4.9803	-22.8068	5.36e-83	1.4e-80	178.184
FCN3	-4.82539	2.71467	-27.4435	2.01e-107	1.52e-104	234.554
F11	-4.84058	-1.45166	-18.4577	2.27e-60	2.38e-58	126.635
RS1	-4.84483	-2.1425	-27.8536	1.43e-109	1.37e-106	239.168
ODAM	-4.85168	-2.86263	-21.0244	1.23e-73	2.23e-71	156.946
HBB	-4.85747	4.39383	-25.5196	2.6e-97	1.23e-94	211.249
CD5L	-4.87312	-3.19319	-23.7318	7.07e-88	2.3e-85	189.465
ANGPTL7	-4.89033	-3.07096	-23.8598	1.49e-88	4.99e-86	191.021
MS4A15	-4.92236	1.7767	-17.8316	3.4e-57	3.03e-55	119.251
FIGF	-4.93997	1.18014	-24.0381	1.71e-89	5.89e-87	193.395
FAM107A	-4.96542	3.11886	-34.3001	1.58e-142	1.3e-138	315.201
RP11-287F9.2	-4.98864	-5.106	-23.5616	5.6e-87	1.78e-84	187.275
TMEM100	-5.01298	2.26909	-28.1543	3.85e-111	3.86e-108	243.092
AC008268.1	-5.01323	-0.246012	-16.2253	3.28e-49	2.03e-47	101.049
CHRM2	-5.03725	-3.87738	-21.5232	3.01e-76	6.2e-74	162.86
CNTN6	-5.04286	-0.518627	-24.1191	6.38e-90	2.24e-87	194.351
CTB-134H23.3	-5.05041	-0.912122	-25.1442	2.48e-95	1.06e-92	206.725
SLCO1A2	-5.08324	-1.74323	-17.6976	1.61e-56	1.39e-54	117.823
CYP1A2	-5.10531	-4.3118	-22.1501	1.54e-79	3.64e-77	170.355
AGTR2	-5.11151	-0.0141061	-16.8423	3.01e-52	2.1e-50	107.993
MCEMP1	-5.11834	2.36988	-27.6245	2.26e-108	1.97e-105	236.733
FREM3	-5.12467	-3.40331	-26.0715	3.22e-100	1.65e-97	217.656
C10orf67	-5.14283	-2.36799	-26.2158	5.6e-101	2.98e-98	219.525
KCNA4	-5.24208	-3.28773	-25.1163	3.49e-95	1.47e-92	206.181
GRIA1	-5.25261	-0.455127	-24.4716	8.79e-92	3.25e-89	198.623
HTR3C	-5.29547	-4.24851	-23.0989	1.54e-84	4.31e-82	181.791
PTPRQ	-5.31078	-2.01443	-26.4366	3.86e-102	2.3e-99	222.238
CPB2	-5.36358	0.279597	-20.9376	3.5e-73	6.16e-71	155.977
WNT3A	-5.38661	-1.12538	-28.3295	4.7e-112	5.21e-109	245.035
WIF1	-5.43086	2.39927	-21.0209	1.28e-73	2.32e-71	156.896
MYOC	-5.48942	-3.17152	-26.9698	6.1e-105	3.98e-102	228.513
SOSTDC1	-5.49932	-0.331877	-22.5592	1.08e-81	2.77e-79	175.499
CHRM1	-5.51445	-3.13723	-25.3165	3.06e-96	1.38e-93	208.639
RP11-544M22.1	-5.52242	-4.16222	-26.2498	3.71e-101	2.06e-98	219.761
GKN2	-5.56661	0.55954	-19.2297	2.54e-64	3.23e-62	135.64
ANKRD1	-5.62814	0.467401	-27.7349	5.98e-109	5.34e-106	238.036
RPL13AP17	-5.75009	-1.61389	-23.2287	3.2e-85	9.23e-83	183.561
CA4	-5.76307	-0.020274	-27.0773	1.67e-105	1.14e-102	230.12
UPK3B	-5.79191	1.97841	-31.5873	7.31e-129	2.5e-125	283.797
SH3GL3	-5.79689	-2.84994	-27.4239	2.54e-107	1.89e-104	234.038
ADCY8	-5.81513	-3.61201	-23.5012	1.17e-86	3.6e-84	186.732
RP11-141J13.5	-5.84854	-3.45138	-28.291	7.46e-112	8.06e-109	244.319
SCGB1A1	-5.91087	3.68847	-16.6533	2.59e-51	1.74e-49	105.559
GPM6A	-5.92579	0.464353	-33.4244	3.74e-138	2.19e-134	305.039
RP11-371A19.2	-5.97044	-3.75039	-32.6181	4.29e-134	1.95e-130	295.054
RP11-88I21.2	-6.02331	-4.1415	-27.5252	7.49e-108	6.02e-105	235.118
FABP4	-6.17753	1.3804	-36.1956	7.24e-152	7.43e-148	336.592
CHIAP2	-6.2177	-2.20103	-22.7792	7.48e-83	1.94e-80	178.124
CD300LG	-6.33228	-1.99426	-30.1426	1.86e-121	4.25e-118	266.546
AGER	-6.48898	5.11215	-39.982	5.79e-170	1.19e-165	378.288
LGI3	-6.82001	0.250358	-30.3325	1.96e-122	5.02e-119	269.005
CLDN18	-6.87186	3.81572	-28.2702	9.58e-112	1.01e-108	244.402
SERTM1	-7.32259	-2.72799	-34.0274	3.61e-141	2.47e-137	311.66
ITLN2	-7.34961	-1.62778	-32.939	1.03e-135	5.29e-132	299.335
SLC6A4	-7.6674	-0.068898	-41.1242	2.85e-175	1.17e-170	390.222
SFTPC	-7.81878	6.87535	-26.4973	1.85e-102	1.15e-99	222.776
