# Supplementary material for: Upregulated Collagen COL10A1 Remodels the Extracellular Matrix and Promotes Malignant Progression in Lung Adenocarcinoma
Source: Front Oncol. 2020 Nov 26;10:573534. doi: 10.3389/fonc.2020.573534 (PMC7726267; doi:10.3389/fonc.2020.573534)
Supplement: Supplementary Table 3 — 204 mRNA were identified as differentially expressed genes form a GEO dataset (GSE19804) (logFC >2 or logFC <−2, P <0.05). [file Table_3.xlsx]

## Sheet: GSE19804
genesymbol	logFC	AveExpr	t	P.Value	adj.P.Val	B
CXCL13	4.64585	-0.0527555	7.09401	3.76489e-08	2.69571e-06	8.72757
MMP12	4.1693	-0.62682	7.24397	2.44697e-08	2.00436e-06	9.14691
GREM1	3.78517	-0.359356	6.28734	3.9531e-07	1.5586e-05	6.43819
CTHRC1	3.57325	-0.144071	7.27604	2.23228e-08	1.88118e-06	9.23626
SPINK1	3.50633	0.629664	4.50126	7.7908e-05	0.000908543	1.31319
GJB2	3.15164	-0.21076	8.34124	1.12705e-09	2.73947e-07	12.1373
DLGAP5	3.09782	-0.474067	7.55218	1.01676e-08	1.06775e-06	10.0012
ADAMDEC1	3.06406	-0.265613	5.65206	2.59049e-06	6.58982e-05	4.60915
NMU	3.02449	0.216484	4.96548	1.98755e-05	0.000320647	2.63227
RRM2	2.97366	-0.463005	7.93752	3.44132e-09	5.29859e-07	11.0541
CDC20	2.9478	-0.365131	7.26364	2.31292e-08	1.92536e-06	9.20173
TMPRSS4	2.90206	0.123803	6.28384	3.99398e-07	1.56881e-05	6.42818
GINS1	2.75969	-0.444619	7.89949	3.82672e-09	5.5577e-07	10.951
SPP1	2.73851	-0.258491	8.41546	9.19963e-10	2.4755e-07	12.3342
GCNT3	2.72789	0.580001	5.36065	6.15639e-06	0.000131598	3.76831
UBE2C	2.71976	-0.393159	7.1217	3.47635e-08	2.57606e-06	8.80518
PCP4	2.67865	0.113031	4.09649	0.000251603	0.00223917	0.187531
TOP2A	2.67723	-0.287978	8.50674	7.17339e-10	2.10523e-07	12.5753
CLDN10	2.65993	0.54425	4.78309	3.40608e-05	0.000476758	2.11135
CRABP2	2.6095	0.295512	5.92154	1.16477e-06	3.53365e-05	5.38647
COL10A1	2.59869	-0.0974213	5.38928	5.65441e-06	0.000123313	3.85087
COL11A1	2.59422	-0.533079	4.9653	1.98858e-05	0.000320647	2.63176
S100P	2.59135	0.948213	4.12391	0.000232571	0.00210641	0.262824
TTK	2.58219	-0.558841	6.17595	5.4896e-07	2.00242e-05	6.11854
NUF2	2.57874	-0.364975	7.05747	4.18292e-08	2.87691e-06	8.62509
TFF1	2.57536	0.5651	3.12692	0.003649	0.0177619	-2.34232
MELK	2.5681	-0.364972	8.34921	1.10273e-09	2.72069e-07	12.1585
UHRF1	2.55422	-0.184715	6.78503	9.20838e-08	5.17451e-06	7.85684
CDKN3	2.53191	-0.465633	7.30114	2.07758e-08	1.77439e-06	9.30615
TPX2	2.5278	-0.547474	7.63353	8.0776e-09	8.89318e-07	10.225
ANLN	2.52121	-0.379165	7.2193	2.62631e-08	2.10908e-06	9.07808
FGB	2.5007	0.548321	2.96876	0.00549965	0.0240869	-2.72304
KIF4A	2.4873	-0.414638	6.96158	5.51784e-08	3.53107e-06	8.35546
UBE2T	2.46298	-0.472298	8.39069	9.84368e-10	2.56896e-07	12.2686
PBK	2.44943	-0.507953	6.48459	2.21429e-07	1.01215e-05	7.00249
NDC80	2.42769	-0.359923	6.64497	1.38498e-07	7.05515e-06	7.45941
DSP	2.42154	-0.354266	6.9604	5.5367e-08	3.5321e-06	8.35213
CPS1	2.40861	0.742822	3.034	0.00464854	0.0213389	-2.56733
CEP55	2.39402	-0.371153	6.67484	1.26934e-07	6.61414e-06	7.54431
BUB1B	2.34613	-0.394781	7.5683	9.71366e-09	1.03065e-06	10.0456
PAEP	2.34075	0.573192	3.33845	0.00208025	0.0116839	-1.81683
LGSN	2.33632	0.520209	4.33693	0.000125734	0.00129972	0.852757
CCNB1	2.32964	-0.405814	6.54423	1.85933e-07	8.83418e-06	7.17262
MMP9	2.31736	-0.00539219	6.78729	9.14788e-08	5.16062e-06	7.86326
SULF1	2.26982	-0.179347	6.38223	2.99029e-07	1.26258e-05	6.70996
HMMR	2.26354	-0.261343	6.87352	7.12119e-08	4.27695e-06	8.10711
SCG5	2.23482	-0.308166	4.69184	4.45582e-05	0.000587549	1.85191
FNDC1	2.2231	-0.0469651	4.49284	7.98483e-05	0.000923804	1.2895
MMP1	2.21489	0.00544008	2.81764	0.0080681	0.0320377	-3.07612
PRC1	2.20525	-0.437516	7.12387	3.4547e-08	2.57606e-06	8.81126
DNAJC12	2.20037	0.210144	5.43841	4.88657e-06	0.000109843	3.99257
NUSAP1	2.18839	-0.33585	7.80702	4.95714e-09	6.63479e-07	10.6995
TRIP13	2.17659	-0.391693	6.40469	2.79934e-07	1.2043e-05	6.77421
HMGB3	2.17435	-0.0260132	4.39918	0.000104922	0.00113143	1.0267
FOXM1	2.15981	-0.367777	5.90014	1.241e-06	3.71387e-05	5.32479
FDCSP	2.1534	0.0974212	3.3622	0.00195136	0.0111329	-1.75677
THBS2	2.12502	-0.0914	4.74824	3.77447e-05	0.000517014	2.01215
ZWINT	2.10933	-0.279732	6.56928	1.7279e-07	8.34307e-06	7.244
TCN1	2.09249	0.190426	2.70372	0.0107055	0.0396361	-3.33485
MDK	2.08616	0.179892	6.28694	3.95776e-07	1.5586e-05	6.43705
HJURP	2.08598	-0.348905	7.40436	1.54738e-08	1.44033e-06	9.59279
HS6ST2	2.07648	0.0952426	4.18031	0.000197757	0.00184747	0.418164
AOC1	2.06258	0.538671	3.53503	0.0012191	0.00774838	-1.3136
KIF20A	2.05465	-0.418051	6.3683	3.11523e-07	1.29926e-05	6.6701
MAGEA6	2.05367	-0.412683	2.74506	0.00966733	0.0367217	-3.24174
FAM83A	2.04942	0.337804	6.25091	4.40094e-07	1.68769e-05	6.33372
KIF11	2.04843	-0.37248	6.19582	5.17701e-07	1.91018e-05	6.17561
FGL1	2.02274	0.338877	3.25828	0.0025784	0.0136612	-2.01807
CP	2.01665	0.188908	3.82383	0.000546005	0.00412639	-0.551933
VGLL3	-2.00228	0.236863	-6.60594	1.55224e-07	7.67794e-06	7.3484
S1PR1	-2.00971	0.412572	-7.96058	3.2271e-09	5.0967e-07	11.1165
ANXA3	-2.01347	0.47968	-5.68697	2.33543e-06	6.08964e-05	4.7099
ITIH5	-2.01566	0.286577	-10.0385	1.29491e-11	1.76781e-08	16.4487
LAMP3	-2.02106	0.515267	-6.85694	7.4723e-08	4.46116e-06	8.06025
RETN	-2.0272	0.324785	-6.79963	8.82564e-08	5.00641e-06	7.89818
ABCA3	-2.02991	0.41596	-6.75537	1.00382e-07	5.48164e-06	7.77283
SCN7A	-2.03076	0.353885	-8.04245	2.56983e-09	4.53663e-07	11.3376
MRC1	-2.03896	0.211311	-5.63175	2.75152e-06	6.92208e-05	4.55053
PGC	-2.04117	0.695645	-3.61982	0.000964998	0.00641883	-1.09256
KANK3	-2.0527	0.464439	-9.68252	3.2031e-11	2.73304e-08	15.5781
FBLN5	-2.05437	0.329194	-5.59891	3.03343e-06	7.50226e-05	4.45574
C16orf89	-2.05515	0.594779	-5.26235	8.24333e-06	0.00016477	3.48506
CFD	-2.06656	0.498117	-8.02595	2.69037e-09	4.6297e-07	11.2931
NDNF	-2.06821	0.639804	-4.92558	2.23648e-05	0.000350679	2.51808
FAM46B	-2.07349	0.109956	-9.90758	1.80329e-11	1.9557e-08	16.1306
TCEAL2	-2.07696	-0.024432	-7.05281	4.23958e-08	2.8935e-06	8.61199
CALCRL	-2.08605	0.0939928	-7.29408	2.11997e-08	1.79391e-06	9.28649
ACKR4	-2.09719	0.213833	-7.91895	3.6243e-09	5.47694e-07	11.0037
MME	-2.09827	0.0210411	-6.29617	3.85167e-07	1.52857e-05	6.4635
SOX17	-2.10195	0.339288	-7.47679	1.25924e-08	1.24819e-06	9.79322
HPGD	-2.1086	0.674688	-4.55399	6.67724e-05	0.000806705	1.46178
SGCG	-2.10919	0.170038	-10.5262	3.84571e-12	8.75028e-09	17.6123
TPPP3	-2.11676	0.185601	-6.66704	1.29857e-07	6.71518e-06	7.52214
AQP4	-2.11685	0.480839	-5.47554	4.37624e-06	0.000101376	4.09969
CPA3	-2.1226	0.362969	-4.45617	8.88685e-05	0.00100085	1.18646
PCAT19	-2.13189	0.238257	-8.85734	2.78625e-10	1.2305e-07	13.4908
COL6A6	-2.14187	0.445088	-9.28755	8.92129e-11	5.07473e-08	14.5909
HLF	-2.14278	0.128768	-7.57189	9.61537e-09	1.02554e-06	10.0555
FIBIN	-2.14463	0.299663	-6.32095	3.58071e-07	1.44627e-05	6.53452
ZBTB16	-2.14663	0.588845	-4.56054	6.55042e-05	0.000795764	1.48026
STX11	-2.14946	0.281064	-7.91367	3.67815e-09	5.47694e-07	10.9894
LRRC36	-2.16302	0.0651326	-9.59004	4.06391e-11	2.97217e-08	15.3489
FOXF1	-2.16507	0.365496	-7.90728	3.74437e-09	5.47694e-07	10.9721
RAMP3	-2.17907	0.203021	-7.67947	7.09548e-09	8.36739e-07	10.351
HHIP	-2.20128	0.346056	-7.5209	1.11102e-08	1.13758e-06	9.91501
PPP1R14A	-2.20878	0.443455	-6.88899	6.80885e-08	4.16214e-06	8.15078
KCNK3	-2.2098	0.249387	-9.59734	3.98807e-11	2.97217e-08	15.367
KLF4	-2.21884	0.182102	-6.85919	7.42366e-08	4.44508e-06	8.06661
C4BPA	-2.22062	0.64574	-4.34306	0.000123513	0.00128391	0.869883
PTX3	-2.22863	0.288513	-4.08759	0.000258107	0.00229111	0.163109
LOC101926959	-2.23391	0.378037	-4.25213	0.000160742	0.00158253	0.616904
AGTR1	-2.25076	0.208479	-8.26464	1.39081e-09	3.09576e-07	11.9334
NCKAP5	-2.2511	0.245665	-7.68955	6.89679e-09	8.36739e-07	10.3786
SERTM1	-2.25555	0.210816	-8.83638	2.94696e-10	1.2305e-07	13.4365
GPR133	-2.25757	0.454473	-6.83119	8.05226e-08	4.71126e-06	7.98747
THBD	-2.26334	0.0459338	-6.77352	9.52181e-08	5.29858e-06	7.82425
GPM6B	-2.27514	-0.1336	-9.53821	4.64601e-11	3.26543e-08	15.22
ADAMTS1	-2.27811	0.0220043	-6.05456	7.85697e-07	2.61289e-05	5.76956
EP300-AS1	-2.27817	0.191424	-7.54707	1.03158e-08	1.07488e-06	9.98716
TSPAN7	-2.29461	-0.0434522	-8.16121	1.84953e-09	3.65987e-07	11.6569
JAM2	-2.30605	0.266182	-8.85088	2.83476e-10	1.2305e-07	13.4741
CCL2	-2.30647	0.215669	-4.44605	9.15326e-05	0.00101951	1.15804
LRRK2	-2.31673	0.694877	-7.07792	3.94353e-08	2.77511e-06	8.68245
GPX3	-2.31949	0.364577	-7.07452	3.98231e-08	2.78751e-06	8.67293
SLIT2	-2.33132	0.259979	-8.05145	2.50646e-09	4.50239e-07	11.3619
GPIHBP1	-2.34256	0.367889	-7.41808	1.48809e-08	1.39785e-06	9.6308
SFTA1P	-2.34369	0.563819	-7.15629	3.14717e-08	2.42285e-06	8.902
WFDC1	-2.35072	0.425951	-8.18224	1.74519e-09	3.53841e-07	11.7132
AOC3	-2.35281	0.538442	-7.77138	5.47862e-09	7.10071e-07	10.6023
GHR	-2.3576	0.0218282	-8.38822	9.91053e-10	2.56896e-07	12.262
UPK3B	-2.37369	0.378308	-5.99412	9.39521e-07	3.00617e-05	5.59557
LYVE1	-2.38892	0.243869	-8.67098	4.59712e-10	1.55281e-07	13.0062
SUSD2	-2.39276	0.348718	-8.22885	1.53475e-09	3.34347e-07	11.8379
VIPR1	-2.40944	0.505588	-6.3375	3.4106e-07	1.39406e-05	6.58191
MYZAP	-2.41299	0.440549	-8.36556	1.05443e-09	2.64194e-07	12.2019
CDH5	-2.43825	0.442254	-7.90879	3.72866e-09	5.47694e-07	10.9762
ADAMTS8	-2.44042	0.497101	-10.1365	1.01198e-11	1.59432e-08	16.6853
LPL	-2.45653	0.291554	-5.83795	1.49221e-06	4.33319e-05	5.14548
ANKRD29	-2.46707	0.334202	-8.07537	2.34554e-09	4.3272e-07	11.4263
CHRDL1	-2.47458	0.618919	-7.19931	2.78139e-08	2.19067e-06	9.02225
ADH1B	-2.4771	0.497807	-7.67276	7.23112e-09	8.41358e-07	10.3326
SEMA3G	-2.48332	0.277085	-8.80743	3.18471e-10	1.2305e-07	13.3615
SCN4B	-2.48335	0.320746	-9.78075	2.49069e-11	2.31838e-08	15.8201
FAM189A2	-2.48816	0.390766	-8.821	3.07089e-10	1.2305e-07	13.3967
MARCO	-2.52391	0.425676	-6.26057	4.27736e-07	1.65894e-05	6.36144
FLJ35700	-2.54553	0.591605	-5.2969	7.43959e-06	0.000152196	3.58459
S100A12	-2.55304	-0.0610604	-6.00619	9.06553e-07	2.93276e-05	5.63033
OGN	-2.55842	0.101954	-5.8242	1.55429e-06	4.46256e-05	5.10583
GPM6A	-2.56266	0.121629	-11.0886	9.85341e-13	4.05447e-09	18.9121
ADRB2	-2.57579	0.301105	-7.59023	9.12918e-09	9.83934e-07	10.106
CACNA2D2	-2.59809	0.378495	-6.03815	8.24779e-07	2.72417e-05	5.72232
TGFBR3	-2.59846	0.169286	-8.6477	4.8954e-10	1.6169e-07	12.9453
TYRP1	-2.60174	0.261835	-10.4107	5.11243e-12	1.04692e-08	17.3398
EMCN	-2.63035	0.275674	-7.95689	3.26042e-09	5.0967e-07	11.1065
LINC00968	-2.63651	0.270546	-9.46504	5.61598e-11	3.70981e-08	15.0373
MFAP4	-2.6386	0.445945	-8.13415	1.99319e-09	3.81464e-07	11.5843
ACADL	-2.64047	0.0631496	-9.74132	2.75489e-11	2.45281e-08	15.7231
CXCL3	-2.65025	0.28319	-5.30743	7.21052e-06	0.000148698	3.61493
BCHE	-2.66052	-0.0314404	-7.3594	1.75904e-08	1.56927e-06	9.46807
CAV1	-2.66673	0.159822	-7.3587	1.76254e-08	1.56927e-06	9.46614
PCOLCE2	-2.67328	-0.0358423	-6.17807	5.45534e-07	1.9949e-05	6.12463
SOX7	-2.67617	0.285522	-6.62909	1.45072e-07	7.28133e-06	7.41426
LRRN3	-2.69279	0.0857571	-8.81427	3.12679e-10	1.2305e-07	13.3792
SDPR	-2.6979	0.520286	-7.13572	3.3389e-08	2.53237e-06	8.84445
FOSB	-2.70807	0.666464	-4.93758	2.15854e-05	0.000341332	2.5524
IGSF10	-2.71312	0.274803	-11.5361	3.43101e-13	3.51301e-09	19.9148
FABP4	-2.72087	0.264089	-7.44194	1.39038e-08	1.33048e-06	9.69686
SFTPD	-2.74436	0.779043	-4.99657	1.81281e-05	0.000298895	2.72134
PLA2G1B	-2.75031	0.36035	-7.47609	1.26172e-08	1.24819e-06	9.79131
ADIRF	-2.75807	0.517415	-8.00625	2.84182e-09	4.77007e-07	11.2399
ZNF385B	-2.82338	0.179664	-7.39523	1.58818e-08	1.45379e-06	9.56748
INMT	-2.82358	0.71136	-8.9082	2.43218e-10	1.13679e-07	13.6222
FMO2	-2.85583	0.496326	-7.75383	5.75551e-09	7.23076e-07	10.5544
TCF21	-2.88527	0.46359	-11.0848	9.94388e-13	4.05447e-09	18.9034
SELE	-2.88561	0.42957	-5.07344	1.44369e-05	0.000249269	2.94183
SOSTDC1	-2.91039	-0.0431619	-5.4291	5.02355e-06	0.000112552	3.96573
HSD17B6	-2.91244	0.336151	-8.18606	1.72692e-09	3.53638e-07	11.7234
FHL1	-2.91275	0.112646	-8.83776	2.93611e-10	1.2305e-07	13.4401
OLR1	-2.92535	0.295652	-7.35937	1.75917e-08	1.56927e-06	9.468
C2orf40	-2.94541	0.105885	-7.22111	2.61273e-08	2.10908e-06	9.08313
SCGB3A2	-2.96132	0.278769	-4.33907	0.000124954	0.00129533	0.858739
IL6	-3.03403	0.600041	-5.10993	1.29569e-05	0.000230122	3.04662
PPBP	-3.07855	0.354175	-6.04395	8.10748e-07	2.68649e-05	5.73902
SFTPC	-3.10404	0.85521	-6.22774	4.71193e-07	1.78027e-05	6.26724
EDNRB	-3.16082	0.420985	-9.87721	1.94788e-11	1.9557e-08	16.0564
PEBP4	-3.17141	0.444187	-7.71776	6.37013e-09	7.90591e-07	10.4558
FAM150B	-3.17405	0.382126	-9.24846	9.88411e-11	5.47045e-08	14.492
SLC6A4	-3.22089	0.333739	-6.276	4.08727e-07	1.60037e-05	6.4057
TNNC1	-3.24949	0.586477	-8.41116	9.3082e-10	2.4755e-07	12.3228
GDF10	-3.28622	0.393875	-15.7854	4.78679e-17	9.8024e-13	28.1633
FAM107A	-3.29967	0.713934	-9.87771	1.94543e-11	1.9557e-08	16.0577
CA4	-3.31997	0.424814	-10.7226	2.37939e-12	6.33066e-09	18.0712
CLDN18	-3.33714	0.352215	-7.7645	5.58551e-09	7.19372e-07	10.5835
CYP4B1	-3.37826	0.503095	-7.45654	1.33384e-08	1.30068e-06	9.73725
CPB2	-3.41312	0.424509	-6.47886	2.25179e-07	1.02244e-05	6.98614
SCGB1A1	-3.46088	-0.105495	-3.24484	0.00267232	0.014039	-2.05155
WIF1	-3.48361	0.52562	-7.12088	3.48456e-08	2.57606e-06	8.80289
MT1M	-3.52079	0.708441	-7.59829	8.92343e-09	9.66847e-07	10.1281
FCN3	-3.56406	0.531444	-7.78148	5.32554e-09	6.99079e-07	10.6299
TMEM100	-3.68598	0.593864	-7.328	1.92403e-08	1.66352e-06	9.38085
AGER	-3.729	0.515514	-10.7067	2.47315e-12	6.33066e-09	18.0343
GKN2	-3.74504	0.25174	-8.85474	2.80569e-10	1.2305e-07	13.484
MAMDC2	-3.80156	0.721904	-9.03291	1.74548e-10	8.71803e-08	13.9429
MCEMP1	-3.87245	0.491548	-8.30591	1.24171e-09	2.85705e-07	12.0434
